# Supplementary material for: Reaction Products of β-Aminopropioamidoximes Nitrobenzenesulfochlorination: Linear and Rearranged to Spiropyrazolinium Salts with Antidiabetic Activity
Source: Molecules. 2022 Mar 28;27(7):2181. doi: 10.3390/molecules27072181 (PMC9000269; doi:10.3390/molecules27072181)
Supplement: Supplementary file 1 [file molecules-27-02181-s001.zip]

Archive with 1 entries (1 files):
- molecules-1636904-supplementary.pdf
